# Supplementary material for: Phase I Clinical Study with the GRPR-Antagonist [99mTc]Tc-DB8 for SPECT Imaging of Prostate Cancer: Does the Injected Peptide Mass Make a Difference?
Source: Pharmaceutics. 2025 Oct 12;17(10):1323. doi: 10.3390/pharmaceutics17101323 (PMC12567192; doi:10.3390/pharmaceutics17101323)
Supplement: Supplementary file 1 [file pharmaceutics-17-01323-s001.zip]

Archive with 1 entries (1 files):
- pharmaceutics-3871903-supplementary.pdf
